# Supplementary material for: A Structure—Activity Relationship Study of the Inhibition of α-Amylase by Benzoic Acid and Its Derivatives
Source: Nutrients. 2022 May 5;14(9):1931. doi: 10.3390/nu14091931 (PMC9102017; doi:10.3390/nu14091931)
Supplement: Supplementary file 1 [file nutrients-14-01931-s001.zip]

Archive with 1 entries (1 files):
- nutrients-1680283-supplementary.pdf
